# Supplementary material for: Effect of Ocular Movements during Eye Movement Desensitization and Reprocessing (EMDR) Therapy: A Near-Infrared Spectroscopy Study
Source: PLoS One. 2016 Oct 26;11(10):e0164379. doi: 10.1371/journal.pone.0164379 (PMC5081184; doi:10.1371/journal.pone.0164379)
Supplement: S1 File — The following raw data are provided: 1) Demographic data. The following information is provided for each subject: group, sex, age, previous experience with EMDR treatment (Yes or No), trauma severity and number of pre-RECALL/RECALL periods. Trauma severity was set to low (t) or high (T) levels. 2) Angular coefficients. Mean values of angular coefficients within pre-RECALL and RECALL periods for oxy-Hb, deoxy-Hb, TOI, and THI parameters. 3) Positive coefficients. Mean percentage of positive angular coefficients within pre-RECALL and RECALL periods for oxy-Hb and deoxy-Hb parameters. 4) Frequency domain. Mean power at the VLF (20–40 mHz) and LF (40–100 mHz) within pre-RECALL and RECALL intervals for oxy-Hb and deoxy-Hb parameters. (XLSX) [file pone.0164379.s001.xlsx]

## Sheet: Demographic data
Case	Group	Sex	Age	Previous EMDR treatment	Trauma severity	Number of pre-RECALL - RECALL periods
1	wEM	F	40	No	t	20
2	wEM	F	25	Yes	T	25
3	wEM	F	34	No	T	8
4	wEM	F	41	No	T	6
5	wEM	F	24	Yes	T	13
6	wEM	F	37	No	T	9
7	wEM	F	31	Yes	t	17
8	wEM	F	41	No	T	22
9	wEM	F	29	Yes	t	12
10	wEM	M	31	Yes	t	16
11	woEM	F	29	Yes	T	8
12	woEM	F	25	Yes	t	5
13	woEM	M	34	Yes	T	27
14	woEM	M	42	Yes	t	13
15	woEM	F	31	No	T	12
16	woEM	M	35	Yes	t	21
17	woEM	F	38	No	T	16
18	woEM	M	28	No	T	8
19	woEM	M	25	Yes	t	11

## Sheet: Angular coefficients
Mean values of angular coefficients within pre-RECALL and RECALL periods for oxy-Hb, deoxy-Hb, TOI, and THI parameters
			pre-RECALL				RECALL
Case	group	Hemisphere	oxy-Hb	deoxy-Hb	TOI	THI	oxy-Hb	deoxy-Hb	TOI	THI
1	wEM	Right	-0.0232768	-0.00719359	-0.00722828	-0.000532288	-0.00266422	0.000106602	-0.000140151	-0.000166863
2	wEM	Right	-0.00555645	-0.00424997	0.00819913	0.000463299	0.00741262	0.00150513	-0.00505092	-9.10169e-05
3	wEM	Right	-0.0607731	-0.042216	-0.00326517	-0.00326517	0.0705454	0.0329356	0.00718677	0.00718677
4	wEM	Right	-0.00173071	0.0159938	-0.0181384	0.000161776	0.000352583	-0.0110592	0.0134619	9.32972e-06
5	wEM	Right	-0.02199	0.00306805	-0.00410869	-0.000421622	0.0231982	0.00645742	-0.00130675	0.00104608
6	wEM	Right	-0.0359611	-0.0461527	0.00620154	-0.00331774	0.0251085	0.0270924	-0.00608488	0.00181748
7	wEM	Right	-0.0126831	-0.00580192	0.00475297	0.00475297	0.0198079	0.000945559	-0.00302734	-0.00302734
8	wEM	Right	-0.0181521	-0.00962926	0.00311134	0.00311134	0.0121194	0.00048542	-0.00534875	-0.00534875
9	wEM	Right	-0.0137104	0.00253288	-0.00104884	0.000206573	-0.0106061	0.00074817	-0.00872263	-0.000351153
10	wEM	Right	-0.0069264	-0.00397435	-0.0055578	-0.000262301	0.0202101	0.00541904	-0.00310709	0.000127739
1	wEM	Left	-0.01982	-0.00449242	-0.00456878	-0.000152827	-0.00860127	-0.000906112	-0.000858331	5.88231e-05
2	wEM	Left	-0.0198875	-0.0165322	-0.00872851	-0.000258204	0.0093282	0.00133119	0.00332164	0.000129139
3	wEM	Left	-0.0385079	-0.0195254	0.00229016	0.00229016	0.0514608	0.0209193	0.000628136	0.000628136
4	wEM	Left	0.00293169	0.0160174	-0.0198344	-0.000431515	0.00439733	0.000712483	0.00262577	0.000768261
5	wEM	Left	-0.0214791	-0.00146387	0.00781591	-0.000148184	0.024399	0.0125895	-0.014026	0.000456384
6	wEM	Left	-0.0319335	-0.036229	-0.00630658	-0.00309837	0.0357742	0.0316023	-0.00419658	0.0024733
7	wEM	Left	-0.0310049	-0.0169207	0.00343456	0.00343456	0.0442858	0.0173575	7.22705e-05	7.22705e-05
8	wEM	Left	0.0381649	0.00186044	0.0403785	0.0403785	-0.053575	-0.0214942	-0.0217466	-0.0217466
9	wEM	Left	-0.0163723	-0.0022448	-0.00126577	-0.000374917	-0.00267189	0.00596819	-0.00351462	0.00033068
10	wEM	Left	-0.00701817	-0.00523945	0.0328947	1.30739e-05	0.0227548	0.00520351	-0.0202322	0.00100159
1	woEM	Right	-0.0102716	0.00634657	-0.00413274	0.00015166	0.00898543	-0.00419405	0.00415629	-7.55264e-05
2	woEM	Right	-0.0461506	0.0174736	-0.0231037	8.94867e-06	0.0144972	-0.00874926	0.00940215	-0.000154989
3	woEM	Right	0.0261978	0.00580746	0.0165604	0.000586375	-0.0178567	-0.00281681	-0.00753447	-0.000439454
4	woEM	Right	0.0108384	-0.00275148	-0.00278279	3.25857e-05	-0.0161876	-0.000181835	0.000813655	-0.00034016
5	woEM	Right	-0.0202533	0.00284327	0.00106744	0.000169642	0.0135969	-0.0023207	0.0035357	3.77195e-05
6	woEM	Right	-0.0109487	0.0008808	-0.0103259	-6.80955e-05	0.00239352	0.00128765	-0.00156919	-8.3752e-06
7	woEM	Right	-0.00205517	-0.00157228	9.93234e-05	0.000207211	-0.000970252	-0.000165	-0.00606616	-0.000256364
8	woEM	Right	-0.00455983	0.00301807	-0.00726124	-0.000107942	-0.00558637	-0.00404666	-0.000422722	-7.1176e-05
9	woEM	Right	0.0113181	0.00420098	0.00415547	0.000162718	-0.00149371	-0.00327473	-0.00841262	-0.000214674
1	woEM	Left	-0.0156204	-0.000488044	0.000625365	-0.000106282	0.00864432	9.28096e-05	-0.000982777	-4.28019e-05
2	woEM	Left	-0.0292713	0.00172732	-0.0189898	7.03463e-05	-0.0211835	-0.018511	-0.00854286	-0.00177589
3	woEM	Left	0.0184396	0.00612871	0.0070384	0.000195112	-0.013491	-0.00414495	-0.00611325	-0.000245458
4	woEM	Left	0.0170577	-0.00340496	0.00392392	0.000118001	-0.0174493	-0.00115058	-0.00372677	-0.000116718
5	woEM	Left	-0.00615191	0.00234168	-0.00027352	-0.000272349	0.00143679	-0.00580918	0.000697924	-0.00025323
6	woEM	Left	-0.00327209	0.00354994	-0.00532719	-5.10728e-05	0.000364157	0.000944079	-0.000342914	0.000102589
7	woEM	Left	0.00821384	-0.00412526	0.0129295	0.000568446	-0.0096468	0.00749167	-0.0239137	-0.000372328
8	woEM	Left	-0.00947134	0.0007058	0.00288983	-7.19383e-05	0.00536589	-0.00310611	-0.00747099	-4.41877e-05
9	woEM	Left	0.0147153	0.00646014	0.0206777	0.000478473	-0.000333031	-0.00388306	-0.000655085	-5.90713e-05

## Sheet: Positive coefficients
Mean percentage of positive angular coefficients within pre-RECALL and RECALL periods for oxy-Hb and deoxy-Hb parameters
		PRE-RECALL				RECALL
		Right		Left		Right		Left
Case	Group	oxy-Hb	deoxy-Hb	oxy-Hb	deoxy-Hb	oxy-Hb	deoxy-Hb	oxy-Hb	deoxy-Hb
1	wEM	20	40	25	50	65	45	65	45
2	wEM	38.7755	30.6122	16.3265	16.3265	48.9796	59.1837	48.9796	44.898
3	wEM	31.25	6.25	37.5	25	75	81.25	62.5	75
4	wEM	30.7692	92.3077	61.5385	92.3077	15.3846	23.0769	53.8462	30.7692
5	wEM	20	72	20	52	64	48	88	84
6	wEM	16.6667	16.6667	38.8889	33.3333	72.2222	66.6667	61.1111	72.2222
7	wEM	27.2727	45.4545	6.06061	24.2424	69.697	48.4848	78.7879	72.7273
8	wEM	27.2727	34.0909	54.5455	40.9091	52.2727	65.9091	34.0909	38.6364
9	wEM	28	68	24	40	36	56	36	60
10	wEM	32.4324	32.4324	37.8378	35.1351	72.973	59.4595	81.0811	59.4595
1	woEM	25	100	6.25	37.5	75	18.75	81.25	37.5
2	woEM	0	100	0	80	40	40	40	20
3	woEM	77.7778	66.6667	77.7778	77.7778	18.5185	29.6296	37.037	48.1481
4	woEM	53.8462	38.4615	69.2308	38.4615	38.4615	46.1538	38.4615	38.4615
5	woEM	8.33333	83.3333	33.3333	58.3333	83.3333	8.33333	66.6667	16.6667
6	woEM	14.2857	47.619	42.8571	66.6667	66.6667	57.1429	42.8571	66.6667
7	woEM	31.25	37.5	87.5	25	50	62.5	50	75
8	woEM	25	75	25	75	12.5	25	75	37.5
9	woEM	72.7273	63.6364	72.7273	72.7273	36.3636	18.1818	36.3636	27.2727

## Sheet: Frequency domain
Mean power at the VLF (20-40 mHz) and LF (40-100 mHz) within pre-RECALL and RECALL intervals for oxy-Hb and deoxy-Hb parameters
		VLF								LF
		pre-RECALL				RECALL				pre-RECALL				RECALL
		Right		Left		Right		Left		Right		Left		Right		Left
Case	Group	oxy-Hb	deoxy-Hb	oxy-Hb	deoxy-Hb	oxy-Hb	deoxy-Hb	oxy-Hb	deoxy-Hb	oxy-Hb	deoxy-Hb	oxy-Hb	deoxy-Hb	oxy-Hb	deoxy-Hb	oxy-Hb	deoxy-Hb
1	wEM	0.401939	0.432122	0.481386	0.509603	0.35027	0.42028	0.435283	0.483993	0.465944	0.483399	0.396786	0.389457	0.503495	0.477982	0.434469	0.403537
2	wEM	0.265439	0.287155	0.411854	0.413651	0.246334	0.268556	0.383902	0.383896	0.602688	0.594513	0.46591	0.457892	0.603996	0.597222	0.48375	0.477599
3	wEM	0.416134	0.384425	0.339061	0.395938	0.399894	0.365889	0.310232	0.371927	0.469351	0.533893	0.527128	0.510947	0.473252	0.539109	0.538573	0.515099
4	wEM	0.33002	0.368342	0.279575	0.278297	0.311046	0.337721	0.262462	0.249619	0.512333	0.562191	0.533457	0.586219	0.523565	0.578161	0.536988	0.60019
5	wEM	0.380312	0.419546	0.35965	0.444753	0.340177	0.371919	0.329195	0.397072	0.534546	0.465954	0.548684	0.465651	0.553229	0.495482	0.561343	0.493972
6	wEM	0.361896	0.353291	0.303218	0.32667	0.330309	0.313191	0.265868	0.283848	0.477807	0.487743	0.515908	0.492123	0.487497	0.504783	0.530963	0.515411
7	wEM	0.481687	0.41452	0.4903	0.4826	0.445655	0.373499	0.44197	0.428247	0.452922	0.460214	0.421637	0.414325	0.469961	0.478053	0.446027	0.446773
8	wEM	0.394691	0.407727	0.350861	0.31893	0.389717	0.395368	0.342005	0.313616	0.480149	0.420902	0.484185	0.495826	0.482128	0.42418	0.486524	0.4961
9	wEM	0.407653	0.271207	0.460057	0.414064	0.387589	0.251814	0.431126	0.38075	0.493357	0.614188	0.449806	0.486217	0.491915	0.617178	0.463287	0.507553
10	wEM	0.378837	0.335882	0.402961	0.406953	0.353706	0.315391	0.378342	0.390359	0.422801	0.528154	0.45481	0.501505	0.439042	0.531124	0.467606	0.498954
11	woEM	0.38159	0.44273	0.382181	0.484145	0.338195	0.41327	0.327006	0.462773	0.504829	0.473185	0.516054	0.424074	0.514405	0.479773	0.550336	0.418294
12	woEM	0.266371	0.348599	0.373191	0.360463	0.256633	0.347055	0.371831	0.372437	0.635592	0.576949	0.484616	0.481313	0.640628	0.570146	0.471835	0.456429
13	woEM	0.187245	0.296869	0.20595	0.407367	0.192188	0.29298	0.21333	0.399098	0.648038	0.527124	0.67159	0.505038	0.635904	0.528259	0.656724	0.509587
14	woEM	0.388375	0.356923	0.390975	0.353087	0.376217	0.362159	0.378873	0.361527	0.499419	0.490055	0.501678	0.476912	0.503981	0.489226	0.506671	0.464677
15	woEM	0.36692	0.30868	0.394771	0.301819	0.326823	0.26682	0.356169	0.260099	0.490752	0.54664	0.449707	0.528347	0.519585	0.561517	0.475118	0.548528
16	woEM	0.242016	0.328136	0.227407	0.350254	0.224732	0.30601	0.212368	0.355387	0.642147	0.558606	0.687943	0.586579	0.64981	0.546863	0.696157	0.574871
17	woEM	0.30012	0.341461	0.323663	0.324065	0.261763	0.287546	0.28119	0.276674	0.504153	0.483357	0.521513	0.493302	0.521366	0.513318	0.540639	0.520497
18	woEM	0.524199	0.333053	0.52761	0.446218	0.49117	0.345514	0.509378	0.397067	0.35955	0.459546	0.345263	0.415736	0.383013	0.456372	0.344062	0.437363
19	woEM	0.578143	0.483938	0.493836	0.4851	0.529664	0.425963	0.471599	0.486345	0.342332	0.418162	0.42612	0.457187	0.377888	0.469536	0.435201	0.448993
